# Supplementary material for: Risk of New-Onset Diabetes Mellitus Associated with Antirheumatic Drugs in Patients with Rheumatoid Arthritis: A Nationwide Population Study
Source: J Clin Med. 2022 Apr 10;11(8):2109. doi: 10.3390/jcm11082109 (PMC9026381; doi:10.3390/jcm11082109)
Supplement: Supplementary file 1 [file jcm-11-02109-s001.zip]

Archive with 1 entries (1 files):
- jcm-1652406-supplementary.pdf
